# Supplementary material for: Local circulation of elites punctuated by transregional mobility enabled steppe political consolidation in the Xiongnu nomadic state
Source: PLoS One. 2024 Apr 1;19(4):e0298593. doi: 10.1371/journal.pone.0298593 (PMC10984472; doi:10.1371/journal.pone.0298593)
Supplement: S1 Table — (XLSX) [file pone.0298593.s001.xlsx]

## Sheet: Tabelle1
S1 Table. Multi-stable isotope measurements, radiocarbon determinations and osteological data for Baga Gazaryn Chuluu Xiongnu intermediate elites.
Site	Sample No.	Age at Death	Sex	Sampling Position	87Sr/86Sr	2σ	mg	Sr (ppm)	δ18Oapa (VPDB, ‰)	δ13Capa (VPDB, ‰)	Radiocarbon Lab	Material Dated	δ13C (‰)	14C yr BP	Error	Mean BP	Calibrated Date	Mean BC/AD	Period
Ex07.25a	5004	20 to 25	M	vertical slice excl.uppermost part	0.70906	5.03754e-05	47.95	105	-8.06	-11.71	OS-68949	Human bone collagen	-15.77	2230	35	2233	380 - 197 BC	BC 284	Xiongnu
	Machicek et al. 2019			n/a	0.7091	n/a	n/a	122	n/a	n/a
Ex08.13	5017	24 to 32	M	lowest part of crown/close to ERJ	0.709115	4.20346e-05	38.28	103	-9.15	-10.308	UGAMS-19979	Human bone collagen	-16.5	2210	25	2226	373 - 180 BC	BC 277	Xiongnu
	5018			vertical slice	0.709259	5.0387e-05	32.99	83	-9.797	-9.983				same
Ex04.01	4996	20 to 30	M	vertical slice	0.70895	4.59204e-05	19.65	66	-11.2	-11.25	UGAMS-19822	Bos bone collagen	-17.8	2150	25	2157	390 - 206 BC	BC 208	Xiongnu
	Machicek et al. 2019			n/a	0.7093	n/a	n/a	145	n/a	n/a
Ex08.07	5014	20 to 30	M	middle part of crown	0.70979	4.39181e-05	44.81	62	-11.46	-6.29	UGAMS-11749	Human bone collagen	-15.8	2110	25	2074	197 - 48 BC	BC 125	Xiongnu
	5015			vertical slice	0.70989	6.16374e-05	24.37	104	-9.09	-10.63
Ex08.04b	5009	20 to 40	M	vertical slice	0.70803	3.6202e-05	30.1	118	-9.71	-11.48	SUERC-27250	Human bone collagen	-15.2	2080	30	2043	175 - 8 BC	BC 94	Xiongnu
	5010			uppermost part	0.70913	4.20881e-05	20.44	468	-7.96	-11
Ex08.03	5007	35 to 45	F	lower part of crown	0.70923	4.7353e-05	13.46	54	-12.07	-10.27	UGAMS-11748	Human bone collagen	-15.9	2080	20	2041	165 - 2 BC	BC 92	Xiongnu
	5008			middle part of crown	0.70871	3.5387e-05	31.62	113	-11.91	-10.87
Ex08.02	5005	35 to 40	F	vertical slice excl.uppermost part	0.71021	3.08382e-05	38.58	105	-11.2	-10.9	SUERC-27248	Human bone collagen	-14.8	2075	30	2037	172 BC - 8 CE	BC 88	Xiongnu
	5006			vertical slice	0.71048	5.41347e-05	31.56	73	-10.87	-10.8
	Machicek et al. 2019			n/a	0.7094	n/a	n/a	184	n/a	n/a
Ex08.19	Machicek et al. 2019	60+	M	n/a	0.7101	n/a	n/a	109	n/a	n/a	UGAMS-19980	Human bone collagen	-14.8	2070	20	2029	159 BC - 4 CE	BC 80	Xiongnu
Ex05.02	4999	30+	F	uppermost part	0.70944	4.97584e-05	16.1	69	-12.84	-8.68	OS-69014	Human bone collagen	-15.54	2110	60		359 BC - 24 CE		Xiongnu
	5000			vertical slice	0.70877	4.74615e-05	28.46	61	-10.53	-9.72	OS-71707	Equus bone collagen	-17.21	2070	30		169 BC - 9 CE
	Machicek et al. 2019			n/a	0.7094	n/a	n/a	93	n/a	n/a	Beta-239121	Larch coffin wood	-26.1	2040	40		165 BC - 69 CE
													Pooled date	2066	22	2024	162 BC - 7 CE	BC 75
Ex04.10	4997	35 to 45	M	lowest part of crown/close to ERJ	0.70966	4.34545e-05	14.3	129	-7.36	-11.14	OS-69013	Human bone collagen	-16.07	2050	20	1995	148 BC - 21 CE	BC 46	Xiongnu
	4998			vertical slice	0.70832	0.000521039	38.04	202	-8.13	-10.36
	Machicek et al. 2019			n/a	0.7091	n/a	n/a	228	n/a	n/a
Ex08.06	5012	43 to 49	F	vertical slice	0.70927	5.50094e-05	16.82	64	-7.78	-8.63	SUERC-27251	Human bone collagen	-14.7	2040	30	1984	151 BC - 62 CE	BC 35	Xiongnu
	5013			uppermost part	0.70961	7.3e-05	23.9	106	-8.85	-7.51
Ex07.16	5002	20 to 28	M	vertical slice	0.7092	5.1461e-05	26.35	59	-9.77	-11.06	OS-68945	Human bone collagen	-16.07	2030	35	1971	151 BC - 77 CE	BC 22	Xiongnu
	Machicek et al. 2019			n/a	0.70961	n/a	n/a	139	n/a	n/a
Ex06.08	5001	10 to 13	n/a	lower part	0.70903	4.15143e-05	19.82	48	-8.55	-13.45	OS-69016	Human bone collagen	-16.71	1990	20		42 BC - 108 CE		Xiongnu
	Machicek et al. 2019			n/a	0.7096	n/a	n/a	173	n/a	n/a	OS-71709	Animal bone collagen	-18.92	2030	40		153 BC - 107 CE
													Pooled date	1998	18	1937	41 BC - 109 CE	CE 13
Ex08.05	5011	15-17	F	vertical slice excl.uppermost part	0.70963	4e-05	32	95	-6.7	-12.86	UGAMS-38785	Human bone collagen	-17.08	1960	20	1887	8 CE - 123 CE	CE 63	Xiongnu
Ex08.08	5016	44 to 55	M	vertical slice	0.70873	3.65205e-05	19.31	58	-10.05	-8.7	SUERC-27252	Human bone collagen	-14.2	1960	30	1888	42 BC - 130 CE	CE 62	Xiongnu
Ex08.21	5016	n/a	n/a	vertical slice	0.707549	2.50632e-05	25.55	136.125	n/a	n/a	n/a	n/a	n/a	n/a	n/a	n/a	n/a	n/a	Bronze Age
Ex08.31	5020	n/a	n/a	vertical slice	0.707938	4.05969e-05	28.41	71.5241	n/a	n/a	n/a	n/a	n/a	n/a	n/a	n/a	n/a	n/a	Medieval/Historical?
Ex07.19b	5003	n/a	n/a	vertical slice	0.70937	3.26355e-05	15.68	46.8495	n/a	n/a	n/a	n/a	n/a	n/a	n/a	n/a	n/a	n/a	Iron Age
